# Supplementary material for: Isolation and Characterization of a Green-Tissue Promoter from Common Wild Rice (Oryza rufipogon Griff.)
Source: Int J Mol Sci. 2018 Jul 10;19(7):2009. doi: 10.3390/ijms19072009 (PMC6073244; doi:10.3390/ijms19072009)
Supplement: Supplementary file 1 [file ijms-19-02009-s001.zip]

Archive with 7 entries (6 files):
- ijms-320659-Supplementary materials/
- ijms-320659-Supplementary materials/Figure S1.docx
- ijms-320659-Supplementary materials/Figure S2.docx
- ijms-320659-Supplementary materials/Supplymentary information.docx
- ijms-320659-Supplementary materials/Table S1.docx
- ijms-320659-Supplementary materials/Table S2.docx
- ijms-320659-Supplementary materials/Table S3 The FPKM of green tissue specific genes between CL and CR.xlsx
