# Supplementary material for: Isolation and Characterization of a Green-Tissue Promoter from Common Wild Rice (Oryza rufipogon Griff.)
Source: Int J Mol Sci. 2018 Jul 10;19(7):2009. doi: 10.3390/ijms19072009 (PMC6073244; doi:10.3390/ijms19072009)
Supplement: Supplementary file 1 [file ijms-19-02009-s001.zip › ijms-320659-Supplementary materials/Table S3 The FPKM of green tissue specific genes between CL and CR.xlsx]

## Sheet: 2
	CL	CR
comp100082_c0	19.89	0.36		15.3603
comp102599_c0	21	0.03		21.3592
comp102675_c0	55.48	2.1		18.2194
comp102752_c0	9.72	0		10.72
comp102784_c0	15.01	0.56		10.2628
comp102968_c0	25.33	0		26.33
comp102986_c0	14.74	0.18		13.339
comp1042074_c0	11.01	0		12.01
comp106427_c0	24.71	0		25.71
comp106613_c0	10.3	0		11.3
comp106687_c0	11.32	0		12.32
comp107042_c0	22.57	0		23.57
comp107761_c0	9.64	0		10.64
comp108271_c0	22.54	0		23.54
comp108860_c0	13.12	0		14.12
comp111470_c0	14.53	0.34		11.5896
comp111642_c0	19.08	0.71		11.7427
comp114056_c0	15.37	0		16.37
comp117924_c0	18.03	0.57		12.121
comp120546_c0	14.06	0		15.06
comp121621_c0	19.44	0.74		11.7471
comp132858_c0	16.15	0		17.15
comp141292_c0	20.73	0		21.73
comp32526_c0	22.54	0.02		23.0784
comp32528_c0	75.89	6.28		10.5618
comp32529_c0	84.94	2.21		26.7726
comp32531_c0	82	0.56		53.2051
comp32542_c0	160.71	1.79		57.9606
comp32545_c0	220.76	5.23		35.5955
comp32547_c0	252.43	2.23		78.4613
comp32565_c0	358.63	7.17		44.0184
comp32575_c0	234.35	6.68		30.6445
comp32582_c0	257.35	4.08		50.8563
comp32592_c0	247.95	2.17		78.5331
comp32594_c0	181.65	0.25		146.12
comp32604_c0	576.26	17.81		30.689
comp32605_c0	519.88	0.59		327.597
comp32610_c0	344.04	1.22		155.423
comp32615_c0	2013.4	2.84		524.583
comp32618_c0	1248.76	1.9		430.952
comp32618_c1	706.08	15.93		41.7649
comp32619_c0	632.66	3.74		133.684
comp32621_c0	1572.49	9.02		157.035
comp32631_c0	815.37	10.52		70.8655
comp32638_c0	834.69	0.95		428.559
comp32641_c0	1025.82	1.16		475.38
comp32647_c1	278.1	5.17		45.235
comp32631_c0	815.37	10.52		70.8655
comp32638_c0	834.69	0.95		428.559
comp32641_c0	1025.82	1.16		475.38
comp32647_c1	278.1	5.17		45.235
comp32666_c0	358.9	0.98		181.768
comp32668_c0	285.14	0.42		201.507
comp32673_c0	424.43	4.52		77.0707
comp32674_c0	505.37	1.06		245.811
comp32674_c1	226.54	0.14		199.596
comp32680_c0	291.53	1.17		134.806
comp32681_c0	570.47	15.55		34.5299
comp32683_c0	218.71	14.71		13.9854
comp32631_c0	815.37	10.52		70.8655
comp32638_c0	834.69	0.95		428.559
comp32641_c0	1025.82	1.16		475.38
comp32647_c1	278.1	5.17		45.235
comp32666_c0	358.9	0.98		181.768
comp32668_c0	285.14	0.42		201.507
comp32673_c0	424.43	4.52		77.0707
comp32674_c0	505.37	1.06		245.811
comp32674_c1	226.54	0.14		199.596
comp32680_c0	291.53	1.17		134.806
comp32681_c0	570.47	15.55		34.5299
comp32683_c0	218.71	14.71		13.9854
comp32690_c0	366.57	0.76		208.847
comp32694_c0	399.77	18.28		20.7868
comp32711_c0	311.52	1.33		134.129
comp32715_c0	104.77	0.16		91.181
comp32754_c0	431.68	0.92		225.354
comp32762_c0	110.3	7.27		13.4583
comp32772_c0	46.88	1.21		21.6652
comp32783_c0	121.84	1.99		41.0836
comp32794_c0	136.22	0.3		105.554
comp32806_c0	144.4	11.69		11.4578
comp32816_c0	3275.47	48.1		66.7305
comp32822_c0	188.74	5.55		28.9679
comp32831_c0	102.13	1.14		48.1916
comp32864_c0	102.51	0.05		98.581
comp32864_c1	62.68	0.07		59.514
comp32874_c0	26.46	0		27.46
comp32879_c0	40.93	0.26		33.2778
comp32888_c0	356.66	12.55		26.3956
comp32891_c0	24.31	0		25.31
comp32897_c0	36.54	0.65		22.7515
comp32965_c0	332.14	2.74		89.0749
comp32988_c0	689.62	1.16		319.731
comp33004_c0	20.62	0		21.62
comp33004_c1	36.98	0.05		36.1714
comp33038_c0	322.44	5.99		46.2718
comp33069_c0	60.35	0.37		44.781
comp33086_c0	56.5	1.74		20.9854
comp33111_c0	25.55	0.22		21.7623
comp33133_c0	352.75	0.52		232.73
comp33142_c0	33.51	0.17		29.4957
comp33146_c0	90.59	1.5		36.636
comp33160_c0	74.33	3.22		17.8507
comp33170_c0	49.48	0		50.48
comp33177_c0	60.45	0.32		46.553
comp33197_c0	244.63	14.58		15.7657
comp33236_c0	50.77	0.54		33.6169
comp33258_c0	122.85	0.4		88.4643
comp33263_c0	68.91	2.64		19.206
comp33265_c0	131.42	4.92		22.3682
comp33267_c0	13.75	0		14.75

## Sheet: Sheet1
Table S3 The FPKM of green tissue specific genes between CL and CR
Gene_ID	CL_FPKM	CR_FPKM
comp45748_c0	6589.33	5.92
comp45792_c0	5462.71	7.39
comp84992_c0	4590.43	5.64
comp85004_c0	3601.64	5.28
comp45720_c0	3575.51	6.68
comp45852_c2	3443.42	6
comp85016_c0	2727.28	3.39
comp61277_c0	2226.46	4.24
comp85009_c0	2034.25	6.78
comp85008_c0	2020.46	2.92
comp32615_c0	2013.4	2.84
comp85005_c0	1747.24	1.62
comp85013_c0	1732.2	2.77
comp85012_c0	1635.35	2.98
comp75625_c1	1634.09	2.6
comp45852_c1	1586.99	2.69
comp32621_c0	1572.49	9.02
comp82679_c0	1462.57	1.4
comp46247_c1	1431.31	2.15
comp32618_c0	1248.76	1.9
comp45548_c0	1222.04	1.59
comp46223_c2	1181.37	1.4
comp61306_c1	1096.51	1.65
comp61306_c0	1065.89	1.43
comp32641_c0	1025.82	1.16
comp45705_c0	995.4	4.51
comp85036_c0	966.21	0.74
comp46247_c0	911.2	1.1
comp45662_c0	867.71	4.68
comp75827_c0	851.74	1.51
comp32638_c0	834.69	0.95
comp46223_c1	833.21	1.71
comp46327_c0	832.49	2.03
comp61283_c0	737.32	2.45
comp82142_c5	711.17	0.82
comp61297_c0	709.67	1.1
comp69992_c1	708.55	8.17
comp45980_c0	701.77	0.79
comp48923_c0	692.26	0.55
comp32988_c0	689.62	1.16
comp44972_c0	676.95	1.29
comp73706_c0	672.39	1.17
comp85053_c0	666.95	0.81
comp71519_c0	647.21	0.73
comp70645_c0	638.34	5.16
comp84327_c7	636.2	1.89
comp70696_c0	634.85	1.03
comp32619_c0	632.66	3.74
comp85099_c0	621.86	1.07
comp47018_c1	615.04	0
comp70011_c0	589.19	5.1
comp85136_c0	585	5.73
comp61271_c0	582.98	1.11
comp81578_c0	530.69	1.25
comp61242_c0	520.97	4.23
comp32605_c0	519.88	0.59
comp85159_c0	518.11	0.84
comp32674_c0	505.37	1.06
comp49708_c0	450.09	7.11
comp32754_c0	431.68	0.92
comp47113_c0	428.27	1.1
comp32673_c0	424.43	4.52
comp46070_c0	422.98	4.75
comp85160_c0	420.05	7.91
comp71004_c0	419.43	0.56
comp85214_c0	418.39	8.33
comp45263_c0	399.1	0.36
comp73775_c0	397.7	0.47
comp67185_c0	382.1	9.98
comp85147_c0	379.59	7.98
comp70622_c0	376.59	0.71
comp85248_c0	372.21	8.81
comp61334_c0	371.38	2.75
comp62857_c0	371.25	2.16
comp32690_c0	366.57	0.76
comp61303_c0	359.05	4.14
comp32666_c0	358.9	0.98
comp32565_c0	358.63	7.17
comp34026_c0	356.17	0.37
comp46393_c0	355.69	4.19
comp70806_c0	354.52	9.27
comp33133_c0	352.75	0.52
comp61081_c0	350.36	3.27
comp85113_c0	347.1	7.27
comp32610_c0	344.04	1.22
comp71383_c0	341.51	4.67
comp85151_c0	340.99	3.87
comp32965_c0	332.14	2.74
comp47011_c0	329.36	0.58
comp85154_c0	328.36	5.3
comp71356_c0	327.42	2.8
comp81875_c0	326.31	0.52
comp47156_c0	325.16	7.04
comp33038_c0	322.44	5.99
comp71164_c0	320.76	6.42
comp32711_c0	311.52	1.33
comp68882_c0	303.85	1.02
comp46223_c0	299.94	0.41
comp85342_c0	296.42	4.98
comp32680_c0	291.53	1.17
comp32668_c0	285.14	0.42
comp85244_c0	283.75	3.37
comp61086_c1	283.75	3.52
comp75727_c0	282.62	4.72
comp78738_c0	281.77	3.92
comp47721_c1	281.63	9.66
comp45772_c0	281.02	0
comp33282_c0	280.07	5.97
comp32647_c1	278.1	5.17
comp74094_c0	275.72	0
comp85472_c0	273.7	1.64
comp69525_c0	272.66	1.33
comp71855_c0	267.63	5.23
comp84249_c6	266.52	3.58
comp85201_c0	264.63	0.56
comp74242_c0	263.74	3.17
comp46955_c0	258.69	4.41
comp32582_c0	257.35	4.08
comp46707_c0	255.68	5.22
comp69053_c0	254.89	0.66
comp61344_c0	253.24	2.2
comp32547_c0	252.43	2.23
comp85256_c0	249.02	4.48
comp32592_c0	247.95	2.17
comp81430_c0	247.64	2.99
comp82231_c6	244.82	1.8
comp71348_c0	244.2	6.95
comp80297_c5	244.11	2.35
comp85509_c0	241.15	5.31
comp85358_c0	240.64	1.09
comp85125_c0	236.22	5.76
comp69258_c0	234.64	1.36
comp32575_c0	234.35	6.68
comp61150_c0	233.11	0.39
comp81626_c3	228.69	6.99
comp32674_c1	226.54	0.14
comp47996_c0	224.8	3.54
comp85457_c0	223.36	2.61
comp79537_c0	223.07	0.3
comp85289_c0	222.62	2.27
comp85504_c0	222.36	0.38
comp48376_c0	221.18	0.3
comp32545_c0	220.76	5.23
comp47336_c0	219.74	3.05
comp47213_c0	219.38	3.82
comp85847_c0	218.94	6.33
comp82715_c0	218.56	6.17
comp85131_c0	214.49	0.35
comp71423_c1	213.15	4.65
comp85560_c0	212.41	0.58
comp86086_c0	208.77	0
comp61147_c0	208.53	0.57
comp81875_c1	206.69	0.18
comp85679_c0	206.21	8.08
comp61459_c0	204.36	2.92
comp46457_c0	204.32	0.2
comp85532_c0	202.02	0
comp68846_c0	201.86	8.79
comp61099_c1	201.82	0.27
comp52558_c0	200.81	5.14
comp73425_c0	197.27	0.81
comp68461_c0	193.59	0.32
comp46990_c0	193.23	0.23
comp69364_c1	192.6	1.86
comp46961_c0	191.63	4.78
comp47236_c0	189.65	4.46
comp83024_c0	189.02	0.77
comp32822_c0	188.74	5.55
comp46889_c0	186.41	5.2
comp61180_c0	185.95	0.66
comp46557_c0	185.2	0.49
comp48026_c0	184.48	2.22
comp69028_c0	182.26	6.44
comp85755_c0	181.72	0.18
comp48038_c0	181.68	1.65
comp32594_c0	181.65	0.25
comp82132_c4	179.57	0.78
comp47316_c0	178.24	3.82
comp80550_c9	177.92	0.84
comp46563_c0	174.19	1.23
comp47220_c0	173.93	8.11
comp82404_c6	171.47	0.62
comp61698_c0	167.16	8.18
comp86036_c0	167.15	0.12
comp82845_c1	166.25	0.99
comp60562_c0	165.48	6.92
comp61635_c0	163.47	0.64
comp34279_c0	163.22	0.2
comp47950_c0	162.42	6.13
comp84067_c0	160.77	6.87
comp32542_c0	160.71	1.79
comp61562_c0	159.43	0.9
comp81486_c0	158.9	0.69
comp32920_c0	156.23	1.39
comp85302_c0	155.45	2.22
comp77611_c0	154.95	0.17
comp68780_c0	154.69	0.23
comp86681_c0	154.39	0.15
comp47594_c0	153.03	0.18
comp61693_c0	152.57	0.74
comp47018_c0	152.03	0
comp83870_c3	151.97	3.32
comp68857_c0	151.77	2.54
comp46541_c0	151.54	8.74
comp61690_c0	150.56	2.92
comp80102_c1	150.45	0.24
comp61148_c0	148.92	9.44
comp70865_c0	148.84	0.72
comp61206_c0	148.23	1.73
comp73616_c1	147.76	0.4
comp60417_c0	146.75	0.47
comp61721_c0	146.65	2.09
comp34144_c0	145.06	3.83
comp85837_c0	144.75	3.69
comp83450_c3	143.09	1.89
comp87079_c0	141.21	0
comp76688_c3	140.85	6.95
comp85856_c0	139.39	8.17
comp75687_c2	138.64	8.82
comp82259_c1	138.4	2.16
comp70798_c0	138.37	1.75
comp45852_c0	137.83	0
comp34253_c0	137.22	2.72
comp61379_c0	136.93	1.26
comp33927_c0	136.91	0
comp32794_c0	136.22	0.3
comp70451_c0	135.88	0.29
comp45344_c2	135.57	0.34
comp73437_c0	135	0.95
comp51680_c0	133.69	2.37
comp81489_c1	133.47	9.47
comp69341_c0	132.82	4.58
comp73560_c1	132.77	0.54
comp34044_c0	132.24	1.22
comp50885_c0	131.9	1.04
comp33265_c0	131.42	4.92
comp61461_c0	129.66	8.71
comp50115_c1	129.6	1.48
comp79461_c3	129.14	3.11
comp71585_c0	128.99	0.65
comp78448_c2	128.67	8.78
comp80559_c0	128.6	4.8
comp54367_c0	128.52	2.73
comp68656_c1	128.03	9.51
comp44712_c0	127.59	0
comp82020_c2	127.52	3.13
comp47538_c0	126.89	0.43
comp33376_c0	126.63	0.91
comp71479_c0	125.42	2.75
comp71356_c1	125.12	1.07
comp85865_c0	125.05	6.42
comp45093_c0	124.88	1.55
comp83951_c0	124.59	3.95
comp78448_c1	124.23	0.69
comp61555_c0	124.02	0.34
comp81344_c12	124.02	9.11
comp61779_c0	123.84	0.74
comp61399_c0	123.73	1.77
comp34066_c0	123.48	0.77
comp33258_c0	122.85	0.4
comp74228_c0	122.25	5.59
comp51618_c1	122	0
comp34378_c0	121.99	0.13
comp32783_c0	121.84	1.99
comp51954_c0	121.44	2.17
comp61131_c1	121.4	6.93
comp85995_c0	121	8.78
comp85999_c0	120.97	1.07
comp34201_c0	120.92	3.3
comp76038_c0	120.76	7.58
comp34358_c0	119.94	6.74
comp48272_c0	118.58	1.55
comp49195_c0	117.58	3.93
comp77568_c0	117.2	4.96
comp74007_c0	116.22	4.09
comp47755_c0	116.1	0.56
comp80882_c0	115.35	3.64
comp73902_c0	114.81	1.81
comp73407_c0	114.74	7.49
comp70549_c1	114.36	9.46
comp85765_c0	114.17	1.87
comp81152_c0	113.55	2.72
comp61189_c0	113.14	0.21
comp32434_c0	113.07	3.86
comp45950_c1	112.64	1.89
comp75983_c2	110.98	0.28
comp32762_c0	110.3	7.27
comp60417_c1	109.51	0.69
comp74165_c1	109.32	2.78
comp61525_c0	109.18	0.14
comp33915_c0	108.85	0.16
comp85695_c0	108.67	5.47
comp61687_c2	108.22	6.75
comp47542_c0	107.73	8.06
comp85962_c0	107.02	5.19
comp84573_c1	106.03	0.36
comp68882_c1	105.73	0.39
comp86255_c0	105.65	6.01
comp81626_c1	105.4	5.95
comp84158_c1	105.34	2.57
comp32715_c0	104.77	0.16
comp61694_c0	104.02	2.17
comp80102_c0	103.95	0.07
comp85700_c0	103.44	0.17
comp76069_c0	103.32	1.6
comp73600_c0	103.31	5.92
comp61474_c0	102.74	0.68
comp45344_c3	102.72	0
comp32864_c0	102.51	0.05
comp61403_c0	102.28	1.29
comp73801_c0	102.19	8.55
comp32831_c0	102.13	1.14
comp69302_c0	100.85	1.03
comp85829_c0	100.26	0.26
comp83665_c2	99.65	0.94
comp78451_c0	99.02	0.07
comp45950_c0	98.69	0
comp45279_c1	98.4	7.25
comp73648_c1	98.31	1.73
comp85936_c0	98.22	8.76
comp48272_c1	97.72	1.12
comp44877_c0	97.64	3.16
comp86359_c0	97.64	5.64
comp51768_c0	96.8	0
comp69118_c0	96.5	5.66
comp33602_c0	96.21	0.65
comp32414_c0	95.86	0.68
comp46595_c0	95.32	0.13
comp77378_c0	95.31	6.03
comp80608_c0	95.16	1
comp44736_c0	94.87	0.77
comp77820_c0	94.75	4.82
comp86765_c0	94.42	1.38
comp82421_c1	94.36	8.12
comp33510_c0	93.68	0.11
comp85587_c0	93.64	0
comp73942_c2	93.54	1.14
comp84296_c7	93.28	3.04
comp81083_c4	92.83	7.35
comp84580_c0	92.73	0.57
comp84677_c0	92.67	0.86
comp52685_c0	92.33	4.37
comp86167_c0	92.31	1.08
comp70899_c6	92.09	0.11
comp77889_c0	91.51	6.04
comp47730_c0	91.35	0.14
comp82774_c0	90.68	7.82
comp33146_c0	90.59	1.5
comp32378_c0	90.32	0
comp76137_c0	90.1	2.35
comp61455_c0	89.74	0.71
comp34175_c0	89.58	1.57
comp71870_c0	88.82	4.59
comp61734_c0	88.51	0.1
comp76987_c0	88.51	7.36
comp80571_c3	87.75	5.57
comp51344_c0	87.63	0.16
comp86589_c0	87.46	3.58
comp86921_c0	87.04	7.6
comp46480_c0	86.62	0
comp60528_c0	85.75	2.45
comp32529_c0	84.94	2.21
comp78224_c0	84.64	2.48
comp80006_c3	84.6	5.42
comp45344_c0	84.52	0
comp52318_c1	84.46	0.05
comp68065_c0	84.3	0.32
comp80368_c1	84.15	5.38
comp82224_c0	84.07	3.72
comp81654_c0	83.91	4.97
comp61721_c1	83.61	0
comp61827_c0	83.45	2.44
comp48331_c0	82.95	7.37
comp51618_c0	82.58	0.17
comp81576_c0	82.54	2.56
comp80807_c0	82.46	0.52
comp60377_c0	82.36	4.19
comp32531_c0	82	0.56
comp86345_c0	81.63	1.67
comp34525_c0	81.46	2.22
comp78691_c0	81.43	0.27
comp80081_c0	81.3	1.94
comp51792_c0	81.26	0.72
comp60620_c0	81.2	1
comp60486_c0	81.13	3.38
comp61835_c0	80.87	1.95
comp74696_c0	80.72	0.56
comp86716_c0	80.54	0.12
comp34470_c0	80.09	5.11
comp70316_c0	79.82	0.33
comp70596_c0	79.82	6.42
comp49885_c1	79.75	6.71
comp76838_c4	79.51	6.03
comp86294_c0	79.48	1.28
comp72499_c0	79.34	5.06
comp32460_c0	79.32	0.99
comp81430_c1	79.1	5.65
comp51634_c0	78.94	0.55
comp86546_c0	78.4	1.49
comp74123_c1	78.2	3.6
comp82663_c4	78.1	0.15
comp62971_c1	77.93	0.79
comp80424_c1	77.82	2.42
comp82334_c3	77.59	1.22
comp51768_c2	77.11	0.22
comp80193_c2	77.05	0.82
comp73993_c0	76.95	1.96
comp74240_c2	76.65	3.17
comp86836_c0	76.24	2.75
comp32528_c0	75.89	6.28
comp32378_c1	75.47	0.09
comp47937_c0	75.41	5.4
comp34187_c0	74.85	0.25
comp32391_c0	74.5	5.4
comp66454_c1	74.34	0.2
comp33160_c0	74.33	3.22
comp82132_c3	74.02	6.15
comp84303_c2	73.99	6.33
comp69735_c0	73.96	1.23
comp68808_c0	73.22	1.52
comp32429_c0	73.14	6.06
comp47596_c0	73.02	0
comp51558_c0	72.98	2.6
comp51477_c0	72.96	2.05
comp45279_c0	72.9	5.31
comp78209_c0	72.84	1.4
comp73984_c0	72.82	2.07
comp81693_c4	72.7	5.28
comp86566_c0	72.06	2.97
comp86789_c0	71.84	3.82
comp82334_c1	71.65	0.88
comp61131_c0	71.35	4.64
comp49249_c0	70.89	3.65
comp67165_c0	70.51	3.11
comp73735_c0	70.38	2.99
comp60554_c0	69.61	2.93
comp60474_c0	69.02	3.81
comp33263_c0	68.91	2.64
comp60662_c0	68.8	0.04
comp74056_c1	68.78	3.31
comp66932_c0	68.72	3.56
comp69963_c0	68.66	3.2
comp45979_c0	68.37	2.99
comp72220_c0	68.34	4.84
comp60554_c1	67.89	3.83
comp44747_c0	67.88	5.22
comp71196_c0	67.84	0.23
comp73742_c0	67.84	3.62
comp76721_c1	67.84	4.53
comp79260_c0	67.77	0
comp82928_c3	67.32	0.27
comp73889_c0	67.29	0.83
comp60529_c0	67.04	1.35
comp79260_c1	66.62	1.52
comp52674_c0	66.36	0.13
comp81333_c0	66.24	0
comp67994_c0	66.14	2.17
comp80608_c1	65.75	1.04
comp45459_c0	65.7	0.17
comp83149_c3	65.62	4.27
comp60634_c0	65.55	1.42
comp32453_c0	65.37	3.98
comp45633_c0	65.18	2.52
comp80711_c11	65.15	2.68
comp45187_c0	65.11	0.66
comp87193_c0	64.59	3.42
comp62971_c0	64.25	1.95
comp86277_c0	64.08	0.1
comp50586_c0	64.07	0.07
comp72331_c0	64.06	3.3
comp69028_c2	63.95	3.57
comp48889_c0	63.76	0.61
comp82247_c1	63.69	1.14
comp73936_c1	63.49	1.21
comp33747_c0	63.46	1.09
comp86155_c0	63.27	0.96
comp81813_c0	62.86	2.33
comp71643_c0	62.74	2.14
comp32864_c1	62.68	0.07
comp46347_c0	62.65	1.76
comp81137_c0	62.59	2.78
comp86465_c0	62.58	1.95
comp87443_c0	62.21	3.08
comp86962_c0	62.1	0
comp46035_c0	62.02	4.32
comp76381_c0	61.68	3.66
comp75459_c0	61.64	0.38
comp45506_c0	61.58	2.72
comp87383_c0	61.27	3.5
comp55192_c0	61.17	1.31
comp51823_c0	61.13	1.66
comp77992_c1	60.88	4.49
comp78035_c0	60.86	1.77
comp81600_c1	60.78	1.65
comp33481_c0	60.77	2.31
comp60515_c0	60.49	3.69
comp88271_c0	60.46	0.08
comp33177_c0	60.45	0.32
comp33069_c0	60.35	0.37
comp51569_c0	59.95	0.06
comp81939_c3	59.83	1.44
comp82247_c0	59.82	0.49
comp86501_c0	59.81	0.12
comp69963_c1	59.54	1.55
comp66672_c0	59.36	4.12
comp87289_c0	58.94	0.54
comp82823_c6	58.81	0.24
comp88304_c0	58.78	0.7
comp87653_c0	58.63	0.6
comp56884_c0	58.61	0.56
comp82478_c1	58.53	1.06
comp82627_c2	58.41	0
comp79698_c0	58.29	2.95
comp60335_c0	58.21	3.39
comp83451_c7	57.63	2.21
comp75572_c2	57.5	0.99
comp82515_c1	57.39	3.15
comp60739_c0	57.18	4.53
comp70661_c0	56.79	0.79
comp83308_c0	56.7	3.45
comp33086_c0	56.5	1.74
comp49722_c0	56.44	0.36
comp80079_c0	56.27	4.13
comp67152_c0	56.25	0.25
comp68476_c3	56.23	0.04
comp75572_c1	56.14	0.32
comp67953_c0	56.08	2.97
comp73744_c0	55.89	1.74
comp68046_c0	55.85	1.6
comp82499_c3	55.79	1.09
comp86545_c0	55.61	0.58
comp102675_c0	55.48	2.1
comp45126_c0	55.47	2.55
comp76771_c3	55.22	0.26
comp83039_c8	55.01	4.28
comp46406_c0	54.74	1.61
comp68736_c0	54.3	1.53
comp83718_c3	54.15	4.07
comp33924_c0	54.08	0.77
comp83124_c2	54.06	1.41
comp45344_c1	53.97	0
comp77735_c0	53.95	3.24
comp78315_c1	53.72	3.99
comp67581_c0	53.66	0.07
comp80272_c1	53.6	1.54
comp83262_c0	53.49	0.99
comp75625_c0	53.47	1.9
comp78371_c0	53.17	0.83
comp62955_c0	52.73	3.01
comp84892_c1	52.5	2.88
comp60941_c0	52.22	0.81
comp71560_c0	52.21	0.03
comp87847_c0	52.2	0.69
comp66454_c0	52.13	0.27
comp81344_c5	52.1	1.24
comp68078_c0	52.01	1.17
comp33993_c0	51.93	0.28
comp82136_c0	51.83	0.72
comp46589_c0	51.57	4.09
comp80272_c2	50.96	3.38
comp74133_c0	50.87	0.55
comp33236_c0	50.77	0.54
comp51494_c0	50.64	0
comp77881_c1	50.5	3.85
comp50992_c0	50.47	2.64
comp57527_c0	50.41	1.16
comp89987_c0	50.25	2.72
comp63151_c0	50.07	0.9
comp60767_c0	50.06	3.35
comp89129_c0	49.99	2.83
comp80116_c0	49.88	0
comp83665_c0	49.83	1.44
comp86855_c0	49.66	0.25
comp33170_c0	49.48	0
comp66976_c0	49.46	0.49
comp79331_c0	49.21	3.34
comp83568_c0	49.12	3.81
comp83236_c2	49.06	0.99
comp79415_c3	48.83	1.11
comp58274_c0	48.5	0
comp73379_c1	48.39	0.24
comp61493_c2	48.2	3.56
comp84753_c2	48.08	3.56
comp80802_c0	47.84	1.36
comp83223_c0	47.79	0.61
comp67390_c0	47.75	0.81
comp81939_c1	47.73	3.27
comp74297_c1	47.54	3.75
comp72842_c0	47.36	1.46
comp62681_c0	47.36	3.16
comp74620_c1	47.22	0.25
comp62971_c2	47.07	0.16
comp76003_c0	46.92	2.21
comp32772_c0	46.88	1.21
comp78063_c0	46.72	1.86
comp73769_c0	46.58	2.98
comp73980_c0	46.23	1.01
comp71656_c0	46.17	0.06
comp82305_c5	46.1	3.19
comp82443_c1	46.06	3.41
comp81900_c1	45.56	3.43
comp67816_c0	45.54	2.36
comp81600_c2	45.32	1.05
comp71134_c0	45.26	2.25
comp45637_c0	45.06	0.06
comp78398_c0	44.96	1.6
comp68378_c0	44.94	0.02
comp67164_c0	44.84	3.31
comp81529_c1	44.73	1.9
comp73224_c0	44.58	0.67
comp32457_c0	44.51	1.53
comp83572_c0	44.5	1.92
comp88425_c0	44.49	1.51
comp73224_c4	44.32	0.49
comp52839_c0	44.31	2.6
comp83173_c0	44.03	1.24
comp67756_c0	43.96	1.29
comp86878_c0	43.94	0
comp75568_c0	43.83	2.63
comp83552_c1	43.66	0.65
comp87395_c0	43.59	0.53
comp60843_c0	43.49	1.18
comp81410_c0	43.19	1.73
comp87584_c0	42.98	0.24
comp32021_c0	42.94	2.29
comp84400_c1	42.92	0.64
comp72112_c2	42.88	0.69
comp79714_c0	42.82	2.02
comp88084_c0	42.62	3.14
comp52852_c0	42.4	1.39
comp51734_c0	42.29	0.18
comp82478_c0	42.09	1.22
comp32033_c0	41.68	2.15
comp63017_c0	41.42	2.69
comp32879_c0	40.93	0.26
comp50603_c0	40.92	1.74
comp71229_c0	40.72	1.16
comp60915_c0	40.38	0.87
comp81934_c0	40.38	3.13
comp80116_c7	40.36	0
comp50963_c0	40.34	0
comp73224_c1	40.17	0.87
comp76745_c0	40.12	0.97
comp75873_c0	40.09	0.23
comp75174_c0	40.09	1.49
comp73530_c0	40.06	0.53
comp80802_c5	39.94	2.66
comp40529_c0	39.93	1.37
comp78998_c0	39.68	1.46
comp49036_c0	39.63	0
comp72222_c0	39.53	0.09
comp81626_c2	39.4	2.64
comp46925_c0	38.9	1.27
comp73192_c0	38.81	2.78
comp79963_c0	38.77	1.63
comp71680_c0	38.71	0.67
comp82133_c6	38.71	1.42
comp82928_c5	38.66	0.2
comp67417_c0	38.61	1.4
comp50010_c0	38.36	0
comp74654_c0	38.35	1.02
comp61584_c0	38.18	0.16
comp62025_c0	38.18	2.14
comp68341_c0	38.18	2.2
comp67446_c0	38.12	0.27
comp92058_c0	37.91	0
comp79315_c0	37.87	1.97
comp43473_c0	37.85	0.37
comp80550_c2	37.59	1.86
comp83909_c1	37.52	0.9
comp62998_c0	37.48	0.65
comp88669_c0	37.39	1.68
comp69505_c0	37.32	1.47
comp67524_c0	37.22	2.09
comp72902_c0	37.13	2.56
comp79441_c0	37.01	1.57
comp33004_c1	36.98	0.05
comp75791_c0	36.96	0.45
comp62638_c0	36.95	1.57
comp36426_c0	36.85	0.65
comp60628_c1	36.8	1.54
comp49891_c0	36.77	0.52
comp90650_c0	36.6	0.07
comp58457_c0	36.57	0.51
comp32897_c0	36.54	0.65
comp67230_c0	36.51	1.63
comp82552_c0	36.37	0
comp61166_c0	36.28	1.88
comp67417_c2	36.18	1.41
comp45749_c0	36.04	0.38
comp73374_c0	35.91	1.36
comp94583_c0	35.88	0
comp75937_c0	35.84	1.83
comp63043_c0	35.8	0.85
comp57975_c0	35.72	0.71
comp32464_c0	35.71	0.39
comp81410_c4	35.62	1.34
comp48466_c0	35.54	0.21
comp33309_c0	35.38	0
comp67238_c0	35.37	0.3
comp63291_c1	35.36	0.39
comp49430_c0	35.22	2.19
comp84401_c3	35.19	0
comp89570_c0	35.11	2.48
comp62085_c0	35.09	0.18
comp98650_c0	35.07	0.28
comp74063_c0	35	0.43
comp53085_c0	35	1.53
comp63291_c0	34.83	0.5
comp34060_c0	34.64	0.9
comp74135_c0	34.49	0.4
comp76918_c0	34.42	0
comp68712_c1	34.3	2.49
comp83399_c3	34.28	2.32
comp80774_c1	34.16	1.31
comp49660_c0	34.11	1.19
comp80006_c1	34.06	0
comp73224_c2	33.9	0.62
comp33339_c0	33.89	0
comp80272_c0	33.87	2.24
comp33142_c0	33.51	0.17
comp76927_c0	33.21	1.84
comp70657_c0	33.13	1.17
comp74591_c0	33.12	0.78
comp60462_c0	32.91	1.86
comp60293_c0	32.59	0.71
comp55782_c0	32.57	0.36
comp62988_c1	32.53	0.59
comp76688_c6	32.52	0.38
comp89298_c0	32.45	1.87
comp59934_c0	32.33	0
comp81410_c3	32.11	0
comp76754_c0	32.02	0.74
comp81430_c3	31.99	1.3
comp44453_c0	31.96	2.19
comp70688_c1	31.94	1.3
comp68257_c0	31.88	0.52
comp50395_c0	31.88	0.96
comp50332_c0	31.84	0.74
comp73224_c7	31.8	0.55
comp62988_c0	31.68	0.74
comp74715_c0	31.64	1.7
comp71052_c0	31.62	0.07
comp95025_c0	31.54	0.28
comp77722_c0	31.33	0.4
comp60927_c1	31.3	0
comp82909_c2	31.15	1.83
comp48889_c1	30.95	0
comp75571_c1	30.91	1.04
comp70451_c1	30.9	0
comp37776_c0	30.89	0.36
comp77889_c1	30.79	1.16
comp81755_c1	30.77	1.72
comp88456_c0	30.54	0
comp36633_c0	30.15	0.07
comp81489_c3	30.06	0
comp66840_c0	29.93	1.07
comp33371_c0	29.8	1
comp63256_c0	29.78	0.67
comp49990_c0	29.74	0.18
comp33985_c0	29.71	1.14
comp61459_c1	29.7	1.01
comp49814_c0	29.67	2.06
comp91304_c0	29.61	0.22
comp95587_c0	29.58	1.71
comp63043_c1	29.55	1.08
comp33315_c0	29.27	0.92
comp75875_c1	29.18	0
comp50450_c1	28.82	0.34
comp80802_c4	28.82	0.8
comp60160_c2	28.79	0.13
comp70235_c0	28.72	0
comp86795_c0	28.68	1.94
comp92726_c0	28.67	0
comp83067_c0	28.63	1.44
comp49485_c0	28.61	1.94
comp66739_c1	28.54	0.63
comp89829_c0	28.45	0.22
comp78778_c1	28.39	1.82
comp72234_c1	28.36	1.09
comp54330_c0	28.31	1.47
comp90926_c0	28.28	0.54
comp68125_c0	28.26	0.23
comp67241_c0	28.24	0.74
comp48033_c2	28.2	0
comp38679_c0	28.18	0.14
comp60927_c0	28.15	0
comp32059_c0	28.07	0.13
comp80277_c1	27.99	1.11
comp80550_c5	27.96	0
comp69905_c0	27.61	0.28
comp77937_c1	27.59	0.56
comp56689_c0	27.58	1.03
comp62482_c0	27.47	1.74
comp79622_c0	27.4	0.03
comp68148_c0	27.26	0.38
comp48815_c0	27.26	1.82
comp50553_c0	27.03	0.38
comp61826_c2	27.01	1.66
comp68971_c0	27	1.34
comp73224_c8	26.95	0.69
comp53458_c0	26.82	0.12
comp60101_c1	26.77	1.1
comp65741_c0	26.71	0
comp89466_c0	26.64	1.43
comp86983_c0	26.62	1.53
comp76096_c1	26.6	1.7
comp32874_c0	26.46	0
comp79924_c8	26.45	0
comp73224_c3	26.36	0.34
comp49389_c1	26.35	0.69
comp69042_c0	26.27	0.03
comp72769_c0	26.22	0.51
comp50063_c0	26.2	1.29
comp84246_c2	26.01	0.05
comp94665_c0	25.94	1.32
comp34483_c0	25.85	0.75
comp60160_c0	25.83	0
comp43098_c0	25.78	0
comp32319_c0	25.78	0.9
comp74793_c0	25.73	0.04
comp49292_c0	25.73	0.17
comp48671_c0	25.71	0.6
comp93763_c0	25.66	0.1
comp33111_c0	25.55	0.22
comp65961_c0	25.53	0
comp81537_c11	25.5	0
comp39582_c0	25.41	1.34
comp102968_c0	25.33	0
comp75026_c0	25.25	0
comp80677_c3	25.23	0.48
comp34367_c1	25.21	1.38
comp78317_c0	25.18	0
comp64124_c1	25.17	0.79
comp68868_c0	25.13	1.54
comp43046_c0	25.01	1.29
comp81131_c6	24.98	0
comp82357_c0	24.98	0.66
comp66316_c0	24.85	0.19
comp79239_c0	24.82	0.45
comp64686_c0	24.78	0.28
comp68883_c0	24.76	1.31
comp106427_c0	24.71	0
comp52554_c0	24.7	0.18
comp52227_c0	24.66	1.31
comp66740_c0	24.56	0.55
comp67874_c0	24.48	0.04
comp63746_c0	24.46	0.9
comp61099_c0	24.42	0.03
comp32891_c0	24.31	0
comp60832_c1	24.31	0.42
comp79320_c7	24.17	0.34
comp62573_c1	24.14	0.41
comp43893_c0	24.01	0.15
comp60832_c0	24.01	0.45
comp99823_c0	24.01	1.48
comp65590_c0	23.98	0.66
comp80002_c4	23.9	0.72
comp65590_c1	23.78	0
comp82007_c0	23.64	1.43
comp82079_c5	23.47	0.17
comp83358_c1	23.43	0.5
comp74446_c0	23.4	0.89
comp62358_c0	23.39	0.64
comp83163_c1	22.97	0
comp69569_c0	22.96	0.87
comp97927_c0	22.93	0.65
comp52133_c0	22.89	0.87
comp82081_c0	22.77	1.11
comp70871_c0	22.67	0
comp107042_c0	22.57	0
comp108271_c0	22.54	0
comp32526_c0	22.54	0.02
comp74853_c0	22.52	0.3
comp54408_c0	22.5	0
comp73757_c1	22.5	0.26
comp39338_c0	22.46	0.45
comp91134_c0	22.34	0
comp49389_c0	22.27	0.44
comp71747_c1	22.22	0.55
comp62003_c0	22.16	0.34
comp77861_c0	21.91	0.91
comp79819_c1	21.89	0.26
comp73224_c6	21.76	0.84
comp76015_c1	21.75	1.12
comp81058_c0	21.75	1.24
comp34551_c0	21.64	0
comp77777_c0	21.62	0.49
comp82670_c2	21.55	0
comp70636_c1	21.54	0.2
comp46669_c1	21.44	0
comp46375_c1	21.43	0.62
comp75384_c0	21.41	0.29
comp77938_c0	21.25	0.41
comp52844_c0	21.19	0.46
comp94547_c0	21.18	0
comp69649_c0	21.13	0
comp51389_c0	21.04	0
comp102599_c0	21	0.03
comp60282_c0	20.98	0
comp68911_c2	20.96	0.13
comp78013_c0	20.78	0
comp141292_c0	20.73	0
comp29374_c0	20.73	0
comp83127_c3	20.71	0.82
comp60282_c1	20.67	0
comp33004_c0	20.62	0
comp74678_c0	20.6	0.66
comp45937_c0	20.57	0.05
comp48552_c1	20.52	1.04
comp45247_c0	20.42	0.19
comp71308_c0	20.4	0.12
comp54644_c0	20.4	0.91
comp49078_c0	20.38	0.21
comp77859_c0	20.24	0
comp58425_c0	20.2	0
comp81549_c0	20.11	0.72
comp80802_c2	20	0
comp32314_c0	19.97	0.57
comp60100_c1	19.94	0.19
comp100082_c0	19.89	0.36
comp93291_c0	19.88	0.44
comp31965_c0	19.81	0.4
comp45749_c1	19.76	0.31
comp76982_c1	19.66	0.68
comp66740_c1	19.6	0.56
comp32213_c0	19.59	0
comp62573_c0	19.56	0.06
comp79415_c1	19.52	0.73
comp121621_c0	19.44	0.74
comp84357_c1	19.25	0
comp59331_c0	19.25	0.35
comp34276_c0	19.16	0.89
comp111642_c0	19.08	0.71
comp84560_c0	19.02	0.22
comp82663_c3	18.99	0
comp60160_c1	18.91	0
comp81537_c0	18.87	0.05
comp72234_c0	18.82	0.68
comp32314_c1	18.75	0.5
comp32319_c1	18.73	0.61
comp80024_c3	18.64	0
comp69450_c0	18.59	0
comp50649_c0	18.42	0.67
comp80493_c0	18.39	0.24
comp99685_c0	18.29	0.84
comp32330_c0	18.26	0.14
comp34056_c0	18.14	0
comp79673_c0	18.13	0.09
comp117924_c0	18.03	0.57
comp94212_c0	18.01	0.12
comp97588_c0	17.87	0.14
comp80024_c1	17.78	0.05
comp81410_c8	17.73	0.86
comp74872_c0	17.7	0.8
comp79819_c0	17.69	0.1
comp59313_c0	17.68	0
comp71494_c0	17.64	0
comp80491_c3	17.64	0.52
comp75476_c0	17.63	0.6
comp80024_c2	17.61	0
comp81826_c3	17.59	0.84
comp80278_c1	17.55	0.52
comp78618_c6	17.27	0.09
comp83130_c1	17.23	0.26
comp45689_c0	17.21	0
comp80802_c6	17.21	0.28
comp41804_c0	17.13	0.76
comp33903_c0	17.03	0
comp59200_c0	16.97	0.32
comp65310_c1	16.95	0.15
comp74595_c0	16.85	0
comp74105_c1	16.79	0.13
comp73515_c2	16.78	0.24
comp73915_c2	16.66	0
comp32313_c0	16.57	0.15
comp94521_c0	16.56	0.67
comp84246_c1	16.55	0
comp45066_c0	16.53	0
comp79828_c0	16.51	0
comp63109_c0	16.51	0.33
comp48443_c0	16.48	0.19
comp76566_c0	16.44	0
comp34136_c0	16.41	0
comp95027_c0	16.26	0
comp74856_c0	16.19	0.32
comp132858_c0	16.15	0
comp79043_c0	16.15	0.34
comp97884_c0	16.15	0.41
comp73020_c0	16.1	0.33
comp46964_c0	16.07	0.2
comp47469_c0	16.06	0
comp34233_c0	16.04	0.65
comp75095_c0	16.01	0.51
comp51470_c0	15.95	0.2
comp82869_c2	15.82	0.29
comp64602_c0	15.81	0
comp65896_c0	15.79	0.24
comp70305_c0	15.77	0.1
comp80106_c0	15.77	0.25
comp51768_c1	15.61	0
comp74355_c0	15.6	0.22
comp78373_c0	15.45	0.11
comp74952_c0	15.44	0.49
comp52318_c0	15.39	0
comp114056_c0	15.37	0
comp61379_c1	15.31	0.6
comp50816_c0	15.27	0
comp72281_c0	15.15	0.16
comp47582_c0	15.15	0.35
comp73132_c0	15.02	0.29
comp102784_c0	15.01	0.56
comp78279_c0	14.99	0.03
comp34287_c0	14.98	0.1
comp66441_c0	14.94	0.1
comp32126_c0	14.89	0
comp79969_c0	14.87	0.28
comp102986_c0	14.74	0.18
comp68334_c5	14.72	0
comp78078_c0	14.61	0
comp34621_c1	14.57	0
comp78381_c0	14.57	0.46
comp34346_c0	14.56	0.08
comp111470_c0	14.53	0.34
comp68084_c0	14.52	0.16
comp67915_c0	14.52	0.32
comp80651_c0	14.41	0.38
comp63017_c1	14.37	0
comp76566_c2	14.21	0.13
comp60100_c0	14.2	0
comp75912_c0	14.11	0.07
comp68249_c0	14.07	0
comp120546_c0	14.06	0
comp34167_c0	13.99	0
comp68593_c0	13.9	0.11
comp47846_c0	13.8	0
comp84246_c0	13.78	0
comp33267_c0	13.75	0
comp70636_c0	13.74	0.1
comp60059_c0	13.71	0.11
comp80651_c1	13.71	0.32
comp63291_c2	13.65	0
comp84754_c0	13.64	0.07
comp47721_c0	13.63	0.36
comp75437_c2	13.62	0.09
comp46786_c0	13.62	0.14
comp64462_c0	13.57	0.22
comp45854_c0	13.5	0.29
comp66923_c0	13.44	0
comp88387_c0	13.41	0
comp62436_c1	13.39	0.23
comp71132_c3	13.33	0.2
comp84158_c3	13.22	0
comp44276_c0	13.21	0.42
comp73218_c1	13.2	0.33
comp78078_c1	13.18	0.3
comp56405_c0	13.17	0
comp57705_c0	13.15	0
comp63643_c0	13.15	0.1
comp108860_c0	13.12	0
comp51389_c1	13.01	0.11
comp38682_c0	12.96	0
comp69905_c2	12.96	0
comp74865_c0	12.96	0
comp34553_c0	12.85	0.27
comp74952_c1	12.78	0.02
comp79193_c0	12.76	0
comp46376_c0	12.68	0.1
comp46669_c0	12.63	0.1
comp29671_c0	12.48	0
comp65965_c0	12.48	0.03
comp72006_c1	12.41	0
comp66933_c1	12.35	0
comp80571_c0	12.35	0
comp33814_c0	12.3	0
comp81771_c0	12.3	0
comp61026_c1	12.27	0
comp83580_c2	12.22	0.19
comp80494_c1	12.19	0
comp56038_c0	12.17	0.31
comp34526_c0	12.14	0.1
comp33435_c0	12.09	0.15
comp73521_c8	12.08	0
comp96959_c0	12.06	0.12
comp35998_c0	12.03	0
comp72900_c0	11.95	0.29
comp82062_c0	11.88	0
comp59973_c0	11.85	0
comp98071_c0	11.85	0
comp31850_c0	11.8	0
comp43059_c0	11.8	0
comp89569_c0	11.76	0
comp63777_c0	11.67	0
comp80711_c9	11.64	0
comp82710_c1	11.64	0
comp82185_c3	11.6	0
comp30368_c0	11.45	0
comp76712_c1	11.4	0
comp77679_c0	11.37	0.03
comp79302_c0	11.37	0.17
comp66035_c1	11.35	0.09
comp256034_c0	11.33	0
comp106687_c0	11.32	0
comp66933_c0	11.32	0
comp69628_c0	11.32	0.04
comp93279_c0	11.22	0.04
comp34260_c0	11.22	0.16
comp84472_c2	11.21	0
comp55772_c0	11.18	0
comp71129_c1	11.11	0
comp1042074_c0	11.01	0
comp41747_c0	11.01	0
comp81680_c0	10.99	0
comp84742_c0	10.98	0.13
comp71524_c0	10.93	0
comp84187_c2	10.87	0.16
comp30964_c0	10.84	0
comp75311_c3	10.8	0.05
comp43602_c0	10.71	0
comp64403_c0	10.68	0
comp53015_c0	10.63	0
comp58867_c2	10.59	0
comp83039_c2	10.59	0
comp79895_c0	10.49	0
comp47582_c1	10.48	0.09
comp67095_c0	10.39	0
comp80364_c1	10.36	0
comp83424_c0	10.36	0
comp34621_c0	10.33	0
comp84854_c0	10.33	0
comp63593_c0	10.32	0
comp78965_c2	10.32	0
comp76943_c1	10.31	0
comp106613_c0	10.3	0
comp73922_c0	10.22	0
comp77783_c0	10.1	0.09
comp53541_c1	10.09	0
comp69831_c0	10.09	0
comp68911_c1	10.07	0
comp90654_c0	10.05	0
